# Supplementary material for: Gridding discretization-based multiple stability switching delay search algorithm: The movement of a human being on a controlled swaying bow
Source: PLoS One. 2017 Jun 8;12(6):e0178950. doi: 10.1371/journal.pone.0178950 (PMC5464654; doi:10.1371/journal.pone.0178950)
Supplement: S1 Table — Leading pole estimations of the ACP received from steps 6 and 7 of Algorithm 1, which gives rise to errors introduced in Table 1. (XLSX) [file pone.0178950.s001.xlsx]

## Sheet: List1
Exact leading pole locus via the QPmR	Method	kT	Leading pole of the ACP
0.007985447532701 + 3.868912827235806i	(9),(16)	2	0.012537190500738 + 3.798810476872924i
		3	0.010088103999033 + 3.837889518830643i
		5	0.008757310011290 + 3.857768927745115i
		10	0.008179999038524 + 3.866129431250410i
		20	0.008034203930223 + 3.868215931709959i
		25	0.008016737775098 + 3.868461789722244i
	(12), (16)	2	0.007700313855756 + 3.868891949869599i
		3	0.007858236345301 + 3.868903514934653i
		5	0.007939562002688 + 3.868909475242729i
		10	0.007973965898307 + 3.868911995557876i
		20	0.007982776452467 + 3.868912419804981i
		25	0.007988758366060 + 3.868903458016201i
		30	0.007974863911382 + 3.868947103024813i
	(12), (17)	2	0.007700313856303 + 3.868891949856498i
		3	0.007858236353495 + 3.868903514791271i
		5	0.007939562562180 + 3.868909467509492i
		10	0.007973966104754 + 3.868911987541134i
		20	0.007982711218914 + 3.868912886377751i
		25	0.007982345413319 + 3.868915613560218i
		30	0.007982621846144 + 3.868931851236603i
