# Supplementary material for: Gridding discretization-based multiple stability switching delay search algorithm: The movement of a human being on a controlled swaying bow
Source: PLoS One. 2017 Jun 8;12(6):e0178950. doi: 10.1371/journal.pone.0178950 (PMC5464654; doi:10.1371/journal.pone.0178950)
Supplement: S2 Table — Signs of the rightmost quasipolynomial roots from the QPmR for Fig 3 are given in part A: The data table includes signs of the CQP roots calculated via the QPmR that give rise to the stable and unstable regions in Fig 3. Computed leading roots of the ACP along the stability border line of Fig 3 are provided in part B: The table displays the computed leading roots of the ACP for delay values in the vicinity of the stability border and also their real parts for some other selected delays, as in Fig 3. The pre-warping strategy is used here. Computed switching delays and poles for Fig 3 are introduced in part C: In the table, the reader can find values sets of and for both the strategies (with or without pre-warping) to support data in Fig 3. (XLSX) [file pone.0178950.s002.xlsx]

## Sheet: S2A_Table
τ1	0	0.01	0.02	0.03	0.04	0.05	0.06	0.07	0.08	0.09	0.1	0.11	0.12	0.13	0.14	0.15	0.16	0.17	0.18	0.19	0.2	0.21	0.22	0.23	0.24	0.25	0.26	0.27	0.28	0.29	0.3	0.31	0.32	0.33	0.34	0.35	0.36	0.37	0.38	0.39	0.4	0.41	0.42	0.43	0.44	0.45	0.46	0.47	0.48
τ2
0	-1	-1	-1	-1	-1	-1	-1	-1	-1	-1	-1	-1	-1	-1	1	1	1	1	1	1	1	1	1	1	1	1	1	1	1	1	1	1	1	1	1	1	1	1	1	1	1	1	1	1	1	1	1	-1	-1
0.01	-1	-1	-1	-1	-1	-1	-1	-1	-1	-1	-1	-1	-1	1	1	1	1	1	1	1	1	1	1	1	1	1	1	1	1	1	1	1	1	1	1	1	1	1	1	1	1	1	1	1	1	1	1	-1	-1
0.02	-1	-1	-1	-1	-1	-1	-1	-1	-1	-1	-1	-1	1	1	1	1	1	1	1	1	1	1	1	1	1	1	1	1	1	1	1	1	1	1	1	1	1	1	1	1	1	1	1	1	1	1	-1	-1	-1
0.03	-1	-1	-1	-1	-1	-1	-1	-1	-1	-1	-1	-1	1	1	1	1	1	1	1	1	1	1	1	1	1	1	1	1	1	1	1	1	1	1	1	1	1	1	1	1	1	1	1	1	1	1	-1	-1	-1
0.04	-1	-1	-1	-1	-1	-1	-1	-1	-1	-1	-1	1	1	1	1	1	1	1	1	1	1	1	1	1	1	1	1	1	1	1	1	1	1	1	1	1	1	1	1	1	1	1	1	1	1	-1	-1	-1	-1
0.05	-1	-1	-1	-1	-1	-1	-1	-1	-1	-1	1	1	1	1	1	1	1	1	1	1	1	1	1	1	1	1	1	1	1	1	1	1	1	1	1	1	1	1	1	1	1	1	1	1	-1	-1	-1	-1	-1
0.06	-1	-1	-1	-1	-1	-1	-1	-1	-1	1	1	1	1	1	1	1	1	1	1	1	1	1	1	1	1	1	1	1	1	1	1	1	1	1	1	1	1	1	1	1	1	1	1	1	-1	-1	-1	-1	-1
0.07	-1	-1	-1	-1	-1	-1	-1	-1	1	1	1	1	1	1	1	1	1	1	1	1	1	1	1	1	1	1	1	1	1	1	1	1	1	1	1	1	1	1	1	1	1	1	1	-1	-1	-1	-1	-1	-1
0.08	-1	-1	-1	-1	-1	-1	-1	1	1	1	1	1	1	1	1	1	1	1	1	1	1	1	1	1	1	1	1	1	1	1	1	1	1	1	1	1	1	1	1	1	1	1	-1	-1	-1	-1	-1	-1	-1
0.09	-1	-1	-1	-1	-1	-1	1	1	1	1	1	1	1	1	1	1	1	1	1	1	1	1	1	1	1	1	1	1	1	1	1	1	1	1	1	1	1	1	1	1	1	1	-1	-1	-1	-1	-1	-1	-1
0.1	-1	-1	-1	-1	-1	1	1	1	1	1	1	1	1	1	1	1	1	1	1	1	1	1	1	1	1	1	1	1	1	1	1	1	1	1	1	1	1	1	1	1	1	-1	-1	-1	-1	-1	-1	-1	-1
0.11	-1	-1	-1	-1	1	1	1	1	1	1	1	1	1	1	1	1	1	1	1	1	1	1	1	1	1	1	1	1	1	1	1	1	1	1	1	1	1	1	1	1	-1	-1	-1	-1	-1	-1	-1	-1	-1
0.12	-1	-1	-1	1	1	1	1	1	1	1	1	1	1	1	1	1	1	1	1	1	1	1	1	1	1	1	1	1	1	1	1	1	1	1	1	1	1	1	1	1	-1	-1	-1	-1	-1	-1	-1	-1	-1
0.13	-1	-1	-1	1	1	1	1	1	1	1	1	1	1	1	1	1	1	1	1	1	1	1	1	1	1	1	1	1	1	1	1	1	1	1	1	1	1	1	1	-1	-1	-1	-1	-1	-1	-1	-1	-1	-1
0.14	-1	-1	1	1	1	1	1	1	1	1	1	1	1	1	1	1	1	1	1	1	1	1	1	1	1	1	1	1	1	1	1	1	1	1	1	1	1	1	-1	-1	-1	-1	-1	-1	-1	-1	-1	-1	-1
0.15	-1	1	1	1	1	1	1	1	1	1	1	1	1	1	1	1	1	1	1	1	1	1	1	1	1	1	1	1	1	1	1	1	1	1	1	1	1	1	-1	-1	-1	-1	-1	-1	-1	-1	-1	-1	-1
0.16	1	1	1	1	1	1	1	1	1	1	1	1	1	1	1	1	1	1	1	1	1	1	1	1	1	1	1	1	1	1	1	1	1	1	1	1	1	-1	-1	-1	-1	-1	-1	-1	-1	-1	-1	-1	-1
0.17	1	1	1	1	1	1	1	1	1	1	1	1	1	1	1	1	1	1	1	1	1	1	1	1	1	1	1	1	1	1	1	1	1	1	1	1	-1	-1	-1	-1	-1	-1	-1	-1	-1	-1	-1	-1	-1
0.18	1	1	1	1	1	1	1	1	1	1	1	1	1	1	1	1	1	1	1	1	1	1	1	1	1	1	1	1	1	1	1	1	1	1	1	1	-1	-1	-1	-1	-1	-1	-1	-1	-1	-1	-1	-1	-1
0.19	1	1	1	1	1	1	1	1	1	1	1	1	1	1	1	1	1	1	1	1	1	1	1	1	1	1	1	1	1	1	1	1	1	1	1	-1	-1	-1	-1	-1	-1	-1	-1	-1	-1	-1	-1	-1	-1
0.2	1	1	1	1	1	1	1	1	1	1	1	1	1	1	1	1	1	1	1	1	1	1	1	1	1	1	1	1	1	1	1	1	1	1	-1	-1	-1	-1	-1	-1	-1	-1	-1	-1	-1	-1	-1	-1	-1
0.21	1	1	1	1	1	1	1	1	1	1	1	1	1	1	1	1	1	1	1	1	1	1	1	1	1	1	1	1	1	1	1	1	1	1	-1	-1	-1	-1	-1	-1	-1	-1	-1	-1	-1	-1	-1	-1	-1
0.22	1	1	1	1	1	1	1	1	1	1	1	1	1	1	1	1	1	1	1	1	1	1	1	1	1	1	1	1	1	1	1	1	1	-1	-1	-1	-1	-1	-1	-1	-1	-1	-1	-1	-1	-1	-1	-1	-1
0.23	1	1	1	1	1	1	1	1	1	1	1	1	1	1	1	1	1	1	1	1	1	1	1	1	1	1	1	1	1	1	1	1	-1	-1	-1	-1	-1	-1	-1	-1	-1	-1	-1	-1	-1	-1	-1	-1	-1
0.24	1	1	1	1	1	1	1	1	1	1	1	1	1	1	1	1	1	1	1	1	1	1	1	1	1	1	1	1	1	1	1	1	-1	-1	-1	-1	-1	-1	-1	-1	-1	-1	-1	-1	-1	-1	-1	-1	-1
0.25	1	1	1	1	1	1	1	1	1	1	1	1	1	1	1	1	1	1	1	1	1	1	1	1	1	1	1	1	1	1	1	-1	-1	-1	-1	-1	-1	-1	-1	-1	-1	-1	-1	-1	-1	-1	-1	-1	-1
0.26	1	1	1	1	1	1	1	1	1	1	1	1	1	1	1	1	1	1	1	1	1	1	1	1	1	1	1	1	1	1	-1	-1	-1	-1	-1	-1	-1	-1	-1	-1	-1	-1	-1	-1	-1	-1	-1	-1	-1
0.27	1	1	1	1	1	1	1	1	1	1	1	1	1	1	1	1	1	1	1	1	1	1	1	1	1	1	1	1	1	1	-1	-1	-1	-1	-1	-1	-1	-1	-1	-1	-1	-1	-1	-1	-1	-1	-1	-1	-1
0.28	1	1	1	1	1	1	1	1	1	1	1	1	1	1	1	1	1	1	1	1	1	1	1	1	1	1	1	1	1	-1	-1	-1	-1	-1	-1	-1	-1	-1	-1	-1	-1	-1	-1	-1	-1	-1	-1	-1	-1
0.29	1	1	1	1	1	1	1	1	1	1	1	1	1	1	1	1	1	1	1	1	1	1	1	1	1	1	1	1	-1	-1	-1	-1	-1	-1	-1	-1	-1	-1	-1	-1	-1	-1	-1	-1	-1	-1	-1	-1	-1
0.3	1	1	1	1	1	1	1	1	1	1	1	1	1	1	1	1	1	1	1	1	1	1	1	1	1	1	1	-1	-1	-1	-1	-1	-1	-1	-1	-1	-1	-1	-1	-1	-1	-1	-1	-1	-1	-1	-1	-1	-1
0.31	1	1	1	1	1	1	1	1	1	1	1	1	1	1	1	1	1	1	1	1	1	1	1	1	1	1	1	-1	-1	-1	-1	-1	-1	-1	-1	-1	-1	-1	-1	-1	-1	-1	-1	-1	-1	-1	-1	-1	-1
0.32	1	1	1	1	1	1	1	1	1	1	1	1	1	1	1	1	1	1	1	1	1	1	1	1	1	1	-1	-1	-1	-1	-1	-1	-1	-1	-1	-1	-1	-1	-1	-1	-1	-1	-1	-1	-1	-1	-1	-1	-1
0.33	1	1	1	1	1	1	1	1	1	1	1	1	1	1	1	1	1	1	1	1	1	1	1	1	1	-1	-1	-1	-1	-1	-1	-1	-1	-1	-1	-1	-1	-1	-1	-1	-1	-1	-1	-1	-1	-1	-1	-1	-1
0.34	1	1	1	1	1	1	1	1	1	1	1	1	1	1	1	1	1	1	1	1	1	1	1	1	-1	-1	-1	-1	-1	-1	-1	-1	-1	-1	-1	-1	-1	-1	-1	-1	-1	-1	-1	-1	-1	-1	-1	-1	-1
0.35	1	1	1	1	1	1	1	1	1	1	1	1	1	1	1	1	1	1	1	1	1	1	1	1	-1	-1	-1	-1	-1	-1	-1	-1	-1	-1	-1	-1	-1	-1	-1	-1	-1	-1	-1	-1	-1	-1	-1	-1	-1
0.36	1	1	1	1	1	1	1	1	1	1	1	1	1	1	1	1	1	1	1	1	1	1	1	-1	-1	-1	-1	-1	-1	-1	-1	-1	-1	-1	-1	-1	-1	-1	-1	-1	-1	-1	-1	-1	-1	-1	-1	-1	-1
0.37	1	1	1	1	1	1	1	1	1	1	1	1	1	1	1	1	1	1	1	1	1	1	-1	-1	-1	-1	-1	-1	-1	-1	-1	-1	-1	-1	-1	-1	-1	-1	-1	-1	-1	-1	-1	-1	-1	-1	-1	-1	-1
0.38	1	1	1	1	1	1	1	1	1	1	1	1	1	1	1	1	1	1	1	1	1	-1	-1	-1	-1	-1	-1	-1	-1	-1	-1	-1	-1	-1	-1	-1	-1	-1	-1	-1	-1	-1	-1	-1	-1	-1	-1	-1	-1
0.39	1	1	1	1	1	1	1	1	1	1	1	1	1	1	1	1	1	1	1	1	1	-1	-1	-1	-1	-1	-1	-1	-1	-1	-1	-1	-1	-1	-1	-1	-1	-1	-1	-1	-1	-1	-1	-1	-1	-1	-1	-1	-1
0.4	1	1	1	1	1	1	1	1	1	1	1	1	1	1	1	1	1	1	1	1	-1	-1	-1	-1	-1	-1	-1	-1	-1	-1	-1	-1	-1	-1	-1	-1	-1	-1	-1	-1	-1	-1	-1	-1	-1	-1	-1	-1	-1
0.41	1	1	1	1	1	1	1	1	1	1	1	1	1	1	1	1	1	1	1	-1	-1	-1	-1	-1	-1	-1	-1	-1	-1	-1	-1	-1	-1	-1	-1	-1	-1	-1	-1	-1	-1	-1	-1	-1	-1	-1	-1	-1	-1
0.42	1	1	1	1	1	1	1	1	1	1	1	1	1	1	1	1	1	1	-1	-1	-1	-1	-1	-1	-1	-1	-1	-1	-1	-1	-1	-1	-1	-1	-1	-1	-1	-1	-1	-1	-1	-1	-1	-1	-1	-1	-1	-1	-1
0.43	1	1	1	1	1	1	1	1	1	1	1	1	1	1	1	1	1	-1	-1	-1	-1	-1	-1	-1	-1	-1	-1	-1	-1	-1	-1	-1	-1	-1	-1	-1	-1	-1	-1	-1	-1	-1	-1	-1	-1	-1	-1	-1	-1
0.44	1	1	1	1	1	1	1	1	1	1	1	1	1	1	1	1	-1	-1	-1	-1	-1	-1	-1	-1	-1	-1	-1	-1	-1	-1	-1	-1	-1	-1	-1	-1	-1	-1	-1	-1	-1	-1	-1	-1	-1	-1	-1	-1	-1
0.45	1	1	1	1	1	1	1	1	1	1	1	1	1	1	1	1	-1	-1	-1	-1	-1	-1	-1	-1	-1	-1	-1	-1	-1	-1	-1	-1	-1	-1	-1	-1	-1	-1	-1	-1	-1	-1	-1	-1	-1	-1	-1	-1	-1
0.46	1	1	1	1	1	1	1	1	1	1	1	1	1	1	1	-1	-1	-1	-1	-1	-1	-1	-1	-1	-1	-1	-1	-1	-1	-1	-1	-1	-1	-1	-1	-1	-1	-1	-1	-1	-1	-1	-1	-1	-1	-1	-1	-1	-1
0.47	1	1	1	1	1	1	1	1	1	1	1	1	1	1	-1	-1	-1	-1	-1	-1	-1	-1	-1	-1	-1	-1	-1	-1	-1	-1	-1	-1	-1	-1	-1	-1	-1	-1	-1	-1	-1	-1	-1	-1	-1	-1	-1	-1	-1
0.48	1	1	1	1	1	1	1	1	1	1	1	1	1	-1	-1	-1	-1	-1	-1	-1	-1	-1	-1	-1	-1	-1	-1	-1	-1	-1	-1	-1	-1	-1	-1	-1	-1	-1	-1	-1	-1	-1	-1	-1	-1	-1	-1	-1	-1
0.49	1	1	1	1	1	1	1	1	1	1	1	1	-1	-1	-1	-1	-1	-1	-1	-1	-1	-1	-1	-1	-1	-1	-1	-1	-1	-1	-1	-1	-1	-1	-1	-1	-1	-1	-1	-1	-1	-1	-1	-1	-1	-1	-1	-1	-1
0.5	1	1	1	1	1	1	1	1	1	1	1	-1	-1	-1	-1	-1	-1	-1	-1	-1	-1	-1	-1	-1	-1	-1	-1	-1	-1	-1	-1	-1	-1	-1	-1	-1	-1	-1	-1	-1	-1	-1	-1	-1	-1	-1	-1	-1	-1
0.51	1	1	1	1	1	1	1	1	1	1	-1	-1	-1	-1	-1	-1	-1	-1	-1	-1	-1	-1	-1	-1	-1	-1	-1	-1	-1	-1	-1	-1	-1	-1	-1	-1	-1	-1	-1	-1	-1	-1	-1	-1	-1	-1	-1	-1	-1
0.52	1	1	1	1	1	1	1	1	1	-1	-1	-1	-1	-1	-1	-1	-1	-1	-1	-1	-1	-1	-1	-1	-1	-1	-1	-1	-1	-1	-1	-1	-1	-1	-1	-1	-1	-1	-1	-1	-1	-1	-1	-1	-1	-1	-1	-1	-1
0.53	1	1	1	1	1	1	1	1	-1	-1	-1	-1	-1	-1	-1	-1	-1	-1	-1	-1	-1	-1	-1	-1	-1	-1	-1	-1	-1	-1	-1	-1	-1	-1	-1	-1	-1	-1	-1	-1	-1	-1	-1	-1	-1	-1	-1	-1	-1
0.54	1	1	1	1	1	1	1	-1	-1	-1	-1	-1	-1	-1	-1	-1	-1	-1	-1	-1	-1	-1	-1	-1	-1	-1	-1	-1	-1	-1	-1	-1	-1	-1	-1	-1	-1	-1	-1	-1	-1	-1	-1	-1	-1	-1	-1	-1	-1
0.55	1	1	1	1	1	1	-1	-1	-1	-1	-1	-1	-1	-1	-1	-1	-1	-1	-1	-1	-1	-1	-1	-1	-1	-1	-1	-1	-1	-1	-1	-1	-1	-1	-1	-1	-1	-1	-1	-1	-1	-1	-1	-1	-1	-1	-1	-1	-1
0.56	1	1	1	1	1	-1	-1	-1	-1	-1	-1	-1	-1	-1	-1	-1	-1	-1	-1	-1	-1	-1	-1	-1	-1	-1	-1	-1	-1	-1	-1	-1	-1	-1	-1	-1	-1	-1	-1	-1	-1	-1	-1	-1	-1	-1	-1	-1	-1
0.57	1	1	1	1	-1	-1	-1	-1	-1	-1	-1	-1	-1	-1	-1	-1	-1	-1	-1	-1	-1	-1	-1	-1	-1	-1	-1	-1	-1	-1	-1	-1	-1	-1	-1	-1	-1	-1	-1	-1	-1	-1	-1	-1	-1	-1	-1	-1	-1
0.58	1	1	1	-1	-1	-1	-1	-1	-1	-1	-1	-1	-1	-1	-1	-1	-1	-1	-1	-1	-1	-1	-1	-1	-1	-1	-1	-1	-1	-1	-1	-1	-1	-1	-1	-1	-1	-1	-1	-1	-1	-1	-1	-1	-1	-1	-1	-1	-1
0.59	1	1	-1	-1	-1	-1	-1	-1	-1	-1	-1	-1	-1	-1	-1	-1	-1	-1	-1	-1	-1	-1	-1	-1	-1	-1	-1	-1	-1	-1	-1	-1	-1	-1	-1	-1	-1	-1	-1	-1	-1	-1	-1	-1	-1	-1	-1	-1	-1
0.6	-1	-1	-1	-1	-1	-1	-1	-1	-1	-1	-1	-1	-1	-1	-1	-1	-1	-1	-1	-1	-1	-1	-1	-1	-1	-1	-1	-1	-1	-1	-1	-1	-1	-1	-1	-1	-1	-1	-1	-1	-1	-1	-1	-1	-1	-1	-1	-1	-1
0.61	-1	-1	-1	-1	-1	-1	-1	-1	-1	-1	-1	-1	-1	-1	-1	-1	-1	-1	-1	-1	-1	-1	-1	-1	-1	-1	-1	-1	-1	-1	-1	-1	-1	-1	-1	-1	-1	-1	-1	-1	-1	-1	-1	-1	-1	-1	-1	-1	-1
0.62	-1	-1	-1	-1	-1	-1	-1	-1	-1	-1	-1	-1	-1	-1	-1	-1	-1	-1	-1	-1	-1	-1	-1	-1	-1	-1	-1	-1	-1	-1	-1	-1	-1	-1	-1	-1	-1	-1	-1	-1	-1	-1	-1	-1	-1	-1	-1	-1	-1
0.63	-1	-1	-1	-1	-1	-1	-1	-1	-1	-1	-1	-1	-1	-1	-1	-1	-1	-1	-1	-1	-1	-1	-1	-1	-1	-1	-1	-1	-1	-1	-1	-1	-1	-1	-1	-1	-1	-1	-1	-1	-1	-1	-1	-1	-1	-1	-1	-1	-1
0.64	-1	-1	-1	-1	-1	-1	-1	-1	-1	-1	-1	-1	-1	-1	-1	-1	-1	-1	-1	-1	-1	-1	-1	-1	-1	-1	-1	-1	-1	-1	-1	-1	-1	-1	-1	-1	-1	-1	-1	-1	-1	-1	-1	-1	-1	-1	-1	-1	-1
0.65	-1	-1	-1	-1	-1	-1	-1	-1	-1	-1	-1	-1	-1	-1	-1	-1	-1	-1	-1	-1	-1	-1	-1	-1	-1	-1	-1	-1	-1	-1	-1	-1	-1	-1	-1	-1	-1	-1	-1	-1	-1	-1	-1	-1	-1	-1	-1	-1	-1
0.66	-1	-1	-1	-1	-1	-1	-1	-1	-1	-1	-1	-1	-1	-1	-1	-1	-1	-1	-1	-1	-1	-1	-1	-1	-1	-1	-1	-1	-1	-1	-1	-1	-1	-1	-1	-1	-1	-1	-1	-1	-1	-1	-1	-1	-1	-1	-1	-1	-1
0.67	-1	-1	-1	-1	-1	-1	-1	-1	-1	-1	-1	-1	-1	-1	-1	-1	-1	-1	-1	-1	-1	-1	-1	-1	-1	-1	-1	-1	-1	-1	-1	-1	-1	-1	-1	-1	-1	-1	-1	-1	-1	-1	-1	-1	-1	-1	-1	-1	-1
0.68	-1	-1	-1	-1	-1	-1	-1	-1	-1	-1	-1	-1	-1	-1	-1	-1	-1	-1	-1	-1	-1	-1	-1	-1	-1	-1	-1	-1	-1	-1	-1	-1	-1	-1	-1	-1	-1	-1	-1	-1	-1	-1	-1	-1	-1	-1	-1	-1	-1
0.69	-1	-1	-1	-1	-1	-1	-1	-1	-1	-1	-1	-1	-1	-1	-1	-1	-1	-1	-1	-1	-1	-1	-1	-1	-1	-1	-1	-1	-1	-1	-1	-1	-1	-1	-1	-1	-1	-1	-1	-1	-1	-1	-1	-1	-1	-1	-1	-1	-1
0.7	-1	-1	-1	-1	-1	-1	-1	-1	-1	-1	-1	-1	-1	-1	-1	-1	-1	-1	-1	-1	-1	-1	-1	-1	-1	-1	-1	-1	-1	-1	-1	-1	-1	-1	-1	-1	-1	-1	-1	-1	-1	-1	-1	-1	-1	-1	-1	-1	-1
0.71	-1	-1	-1	-1	-1	-1	-1	-1	-1	-1	-1	-1	-1	-1	-1	-1	-1	-1	-1	-1	-1	-1	-1	-1	-1	-1	-1	-1	-1	-1	-1	-1	-1	-1	-1	-1	-1	-1	-1	-1	-1	-1	-1	-1	-1	-1	-1	-1	-1
0.72	-1	-1	-1	-1	-1	-1	-1	-1	-1	-1	-1	-1	-1	-1	-1	-1	-1	-1	-1	-1	-1	-1	-1	-1	-1	-1	-1	-1	-1	-1	-1	-1	-1	-1	-1	-1	-1	-1	-1	-1	-1	-1	-1	-1	-1	-1	-1	-1	-1
0.73	-1	-1	-1	-1	-1	-1	-1	-1	-1	-1	-1	-1	-1	-1	-1	-1	-1	-1	-1	-1	-1	-1	-1	-1	-1	-1	-1	-1	-1	-1	-1	-1	-1	-1	-1	-1	-1	-1	-1	-1	-1	-1	-1	-1	-1	-1	-1	-1	-1
0.74	-1	-1	-1	-1	-1	-1	-1	-1	-1	-1	-1	-1	-1	-1	-1	-1	-1	-1	-1	-1	-1	-1	-1	-1	-1	-1	-1	-1	-1	-1	-1	-1	-1	-1	-1	-1	-1	-1	-1	-1	-1	-1	-1	-1	-1	-1	-1	-1	-1
0.75	-1	-1	-1	-1	-1	-1	-1	-1	-1	-1	-1	-1	-1	-1	-1	-1	-1	-1	-1	-1	-1	-1	-1	-1	-1	-1	-1	-1	-1	-1	-1	-1	-1	-1	-1	-1	-1	-1	-1	-1	-1	-1	-1	-1	-1	-1	-1	-1	-1
0.76	-1	-1	-1	-1	-1	-1	-1	-1	-1	-1	-1	-1	-1	-1	-1	-1	-1	-1	-1	-1	-1	-1	-1	-1	-1	-1	-1	-1	-1	-1	-1	-1	-1	-1	-1	-1	-1	-1	-1	-1	-1	-1	-1	-1	-1	-1	-1	-1	-1
0.77	-1	-1	-1	-1	-1	-1	-1	-1	-1	-1	-1	-1	-1	-1	-1	-1	-1	-1	-1	-1	-1	-1	-1	-1	-1	-1	-1	-1	-1	-1	-1	-1	-1	-1	-1	-1	-1	-1	-1	-1	-1	-1	-1	-1	-1	-1	-1	-1	-1
0.78	-1	-1	-1	-1	-1	-1	-1	-1	-1	-1	-1	-1	-1	-1	-1	-1	-1	-1	-1	-1	-1	-1	-1	-1	-1	-1	-1	-1	-1	-1	-1	-1	-1	-1	-1	-1	-1	-1	-1	-1	-1	-1	-1	-1	-1	-1	-1	-1	-1
0.79	-1	-1	-1	-1	-1	-1	-1	-1	-1	-1	-1	-1	-1	-1	-1	-1	-1	-1	-1	-1	-1	-1	-1	-1	-1	-1	-1	-1	-1	-1	-1	-1	-1	-1	-1	-1	-1	-1	-1	-1	-1	-1	-1	-1	-1	-1	-1	-1	-1
0.8	-1	-1	-1	-1	-1	-1	-1	-1	-1	-1	-1	-1	-1	-1	-1	-1	-1	-1	-1	-1	-1	-1	-1	-1	-1	-1	-1	-1	-1	-1	-1	-1	-1	-1	-1	-1	-1	-1	-1	-1	-1	-1	-1	-1	-1	-1	-1	-1	-1
[truncated: 32 more columns]

## Sheet: S2B_Table
τ1	τ2	Leading root		τ1	τ2	Real part of the leading root
0.13	0	0.016672098846337 + 3.892072592992411i		0.46	0	-0.0369777
0.14	0	-0.002726708452431 + 3.852976932010893i		0.47	0	0.0020964
0.12	0.01	0.017844723746101 + 3.894475821406608i		0.48	0	0.0380158
0.13	0.01	-0.001412329340031 + 3.855420427672200i		0.49	0	0.0711683
0.11	0.02	0.019092890566829 + 3.896830342741466i		0.5	0	0.101884
0.12	0.02	-0.000022909032942 + 3.857811250137500i		0.51	0	0.130442
0.11	0.03	0.001439731311170 + 3.860147577054559i		0.52	0	0.157079
0.12	0.03	-0.019061551029277 + 3.821035995020734i		0.53	0	0.181997
0.1	0.04	0.002973753431480 + 3.862427625309056i		0.54	0	0.205366
0.11	0.04	-0.017378203136912 + 3.823343903089523i		0.55	0	0.227336
0.09	0.05	0.004577300864279 + 3.864649649612061i		0.56	0	0.248034
0.1	0.05	-0.015626140112635 + 3.825589973612490i		0.57	0	0.267571
0.08	0.06	0.006248497746236 + 3.866811941283666i		0.58	0	0.286046
0.09	0.06	-0.013807298417106 + 3.827772579202759i		0.59	0	0.303543
0.07	0.07	0.007985447532701 + 3.868912827235805i		0.6	0	0.32014
0.08	0.07	-0.011923632128741 + 3.829890127300334i		0.61	0	0.335904
0.06	0.08	0.009786231643323 + 3.870950669157108i		0.62	0	0.350895
0.07	0.08	-0.009977114362298 + 3.831941059363720i		0.63	0	0.365168
0.05	0.09	0.011648908047574 + 3.872923862902444i		0.45	0.01	-0.0518987
0.06	0.09	-0.007969738738673 + 3.833923850261825i		0.46	0.01	-0.0116883
0.04	0.1	0.013571509803065 + 3.874830838089458i		0.47	0.01	0.0251775
0.05	0.1	-0.005903520893823 + 3.835837007867957i		0.48	0.01	0.0591294
0.03	0.11	0.015552043559920 + 3.876670057904046i		0.49	0.01	0.0905289
0.04	0.11	-0.003780500014358 + 3.837679072857375i		0.5	0.01	0.119679
0.02	0.12	0.017588488044828 + 3.878440019116307i		0.51	0.01	0.146833
0.03	0.12	-0.001602740386978 + 3.839448618709490i		0.52	0.01	0.172207
0.02	0.13	0.000627667051416 + 3.841144251915257i		0.53	0.01	0.195982
0.03	0.13	-0.019881025597310 + 3.801979947645485i		0.54	0.01	0.218315
0.01	0.14	0.002908603176517 + 3.842764612389770i		0.55	0.01	0.23934
0.02	0.14	-0.017451567273825 + 3.803591928607662i		0.56	0.01	0.259174
0	0.15	0.005237919166204 + 3.844308374089401i		0.57	0.01	0.277918
0.01	0.15	-0.014975068893165 + 3.805124202263801i		0.58	0.01	0.295663
0	0.16	-0.012453737943319 + 3.806575551471895i		0.59	0.01	0.312487
0.46	0	-0.036977730157547 + 1.326028278045482i		0.6	0.01	0.32846
0.47	0	0.002096402521115 + 1.321246268152410i		0.61	0.01	0.343645
0.46	0.01	-0.0117 + 1.3234i		0.62	0.01	0.358098
0.47	0.01	0.0252 + 1.3171i		0.44	0.02	-0.0672208
0.45	0.02	-0.0258 + 1.3259i		0.45	0.02	-0.0257851
0.46	0.02	0.0121 + 1.3196i		0.46	0.02	0.0120921
0.45	0.03	-0.0013 + 1.3223i		0.47	0.02	0.0468923
0.46	0.03	0.0344 + 1.3147i		0.48	0.02	0.0790133
				0.49	0.02	0.108785
				0.5	0.02	0.13648
				0.51	0.02	0.162329
				0.52	0.02	0.186526
				0.53	0.02	0.209235
				0.54	0.02	0.230598
				0.55	0.02	0.250738
				0.56	0.02	0.269761
				0.57	0.02	0.28776
				0.58	0.02	0.304817
				0.59	0.02	0.321005
				0.6	0.02	0.336388
				0.61	0.02	0.351026
				0.43	0.03	-0.0829735
				0.44	0.03	-0.0402144
				0.45	0.03	-0.00125501
				0.46	0.03	0.0344459
				0.47	0.03	0.0673286
				0.48	0.03	0.0977526
				0.49	0.03	0.126014
				0.5	0.03	0.152359
				0.51	0.03	0.176994
				0.52	0.03	0.200093
				0.53	0.03	0.221806
				0.54	0.03	0.242262
				0.55	0.03	0.261571
				0.56	0.03	0.279831
				0.57	0.03	0.297128
				0.58	0.03	0.313536
				0.59	0.03	0.329123
				0.6	0.03	0.343949
				0.42	0.04	-0.0991867
				0.43	0.04	-0.0549964
				0.44	0.04	-0.0148784
				0.45	0.04	0.0217796
				0.46	0.04	0.0554665
				0.47	0.04	0.0865762
				0.48	0.04	0.11543
				0.49	0.04	0.142291
				0.5	0.04	0.167381
				0.51	0.04	0.190885
				0.52	0.04	0.21296
				0.53	0.04	0.233742
				0.54	0.04	0.253347
				0.55	0.04	0.271876
				0.56	0.04	0.289418
				0.57	0.04	0.306053
				0.58	0.04	0.321848
				0.59	0.04	0.336867
				0.41	0.05	-0.11589
				0.42	0.05	-0.0701506
				0.43	0.05	-0.0287917
				0.44	0.05	0.00888313
				0.45	0.05	0.043419
				0.46	0.05	0.075249
				0.47	0.05	0.104722
				0.48	0.05	0.132122
				0.49	0.05	0.157685
				0.5	0.05	0.181608
				0.51	0.05	0.204058
				0.52	0.05	0.225176
				0.53	0.05	0.245085
				0.54	0.05	0.263891
				0.55	0.05	0.281686
				0.56	0.05	0.298552
				0.57	0.05	0.314561
				0.58	0.05	0.329777
				0.4	0.06	-0.133111
				0.41	0.06	-0.0856948
				0.42	0.06	-0.0430073
				0.43	0.06	-0.0042526
				0.44	0.06	0.0311794
				0.45	0.06	0.0637656
				0.46	0.06	0.093886
				0.47	0.06	0.121848
				0.48	0.06	0.147902
				0.49	0.06	0.17226
				0.5	0.06	0.195096
				0.51	0.06	0.216562
				0.52	0.06	0.236784
				0.53	0.06	0.255874
				0.54	0.06	0.273929
				0.55	0.06	0.291033
				0.56	0.06	0.307261
				0.57	0.06	0.322679
				0.39	0.07	-0.150871
				0.4	0.07	-0.101643
				0.41	0.07	-0.0575353
				0.42	0.07	-0.0176351
				0.43	0.07	0.0187416
				0.44	0.07	0.0521213
				0.45	0.07	0.0829183
				0.46	0.07	0.111464
				0.47	0.07	0.13803
				0.48	0.07	0.162837
				0.49	0.07	0.186074
				0.5	0.07	0.207897
				0.51	0.07	0.228442
				0.52	0.07	0.247825
				0.53	0.07	0.266146
				0.54	0.07	0.283493
				0.55	0.07	0.299945
				0.56	0.07	0.31557
				0.38	0.08	-0.169185
				0.39	0.08	-0.118006
				0.4	0.08	-0.0723823
				0.41	0.08	-0.0312694
				0.42	0.08	0.00610152
				0.43	0.08	0.0403125
				0.44	0.08	0.0718157
				0.45	0.08	0.10097
				0.46	0.08	0.128065
				0.47	0.08	0.153338
				0.48	0.08	0.176988
				0.49	0.08	0.19918
				0.5	0.08	0.220057
				0.51	0.08	0.239741
				0.52	0.08	0.258335
				0.53	0.08	0.275933
				0.54	0.08	0.292614
				0.55	0.08	0.30845
				0.37	0.09	-0.188053
				0.38	0.09	-0.134782
				0.39	0.09	-0.0875497
				0.4	0.09	-0.0451573
				0.41	0.09	-0.0067426
				0.42	0.09	0.0283374
				0.43	0.09	0.0605763
				0.44	0.09	0.0903621
				0.45	0.09	0.118006
				0.46	0.09	0.143761
				0.47	0.09	0.167837
				0.48	0.09	0.19041
				0.49	0.09	0.211628
				0.5	0.09	0.23162
				0.51	0.09	0.250495
				0.52	0.09	0.268349
				0.53	0.09	0.285265
				0.54	0.09	0.301317
				0.36	0.1	-0.207454
				0.37	0.1	-0.151962
				0.38	0.1	-0.103032
				0.39	0.1	-0.0592957
				0.4	0.1	-0.0197895
				0.41	0.1	0.0161963
				0.42	0.1	0.0492
				0.43	0.1	0.0796407
				0.44	0.1	0.107852
				0.45	0.1	0.134104
				0.46	0.1	0.15862
				0.47	0.1	0.181584
				0.48	0.1	0.203154
				0.49	0.1	0.223463
				0.5	0.1	0.242626
				0.51	0.1	0.260742
				0.52	0.1	0.277898
				0.53	0.1	0.294171
				0.35	0.11	-0.227334
				0.36	0.11	-0.169517
				0.37	0.11	-0.118812
				0.38	0.11	-0.0736754
				0.39	0.11	-0.0330336
				0.4	0.11	0.00389249
				0.41	0.11	0.0376885
				0.42	0.11	0.0688066
				0.43	0.11	0.0976041
				0.44	0.11	0.124369
				0.45	0.11	0.149337
				0.46	0.11	0.172704
				0.47	0.11	0.194635
				0.48	0.11	0.215268
				0.49	0.11	0.234725
				0.5	0.11	0.253109
				0.51	0.11	0.270511
				0.52	0.11	0.28701
				0.34	0.12	-0.247598
				0.35	0.12	-0.187395
				0.36	0.12	-0.134862
				0.37	0.12	-0.0882788
				0.38	0.12	-0.0464643
				0.39	0.12	-0.00856737
				0.4	0.12	0.026046
				0.41	0.12	0.0578622
				0.42	0.12	0.0872634
				0.43	0.12	0.114556
				0.44	0.12	0.139989
				0.45	0.12	0.163769
				0.46	0.12	0.186069
				0.47	0.12	0.207035
				0.48	0.12	0.226794
				0.49	0.12	0.245452
				0.5	0.12	0.263105
				0.51	0.12	0.279834
				0.33	0.13	-0.268094
				0.34	0.13	-0.205515
				0.35	0.13	-0.151133
				0.36	0.13	-0.103078
				0.37	0.13	-0.0600638
				0.38	0.13	-0.0211719
				0.39	0.13	0.0142801
				0.4	0.13	0.0468127
				0.41	0.13	0.0768331
				0.42	0.13	0.104666
				0.43	0.13	0.130576
				0.44	0.13	0.154779
				0.45	0.13	0.177457
				0.46	0.13	0.198764
				0.47	0.13	0.218831
				0.48	0.13	0.23777
				0.49	0.13	0.255678
				0.5	0.13	0.272642
				0.32	0.14	-0.288606
				0.33	0.14	-0.223759
				0.34	0.14	-0.16756
				0.35	0.14	-0.118031
				0.36	0.14	-0.0738061
				0.37	0.14	-0.0339041
				0.38	0.14	0.00240196
				0.39	0.14	0.0356657
				0.4	0.14	0.0663186
				0.41	0.14	0.0947043
				0.42	0.14	0.121101
				0.43	0.14	0.145736
				0.44	0.14	0.168801
				0.45	0.14	0.190456
				0.46	0.14	0.210838
				0.47	0.14	0.230062
				0.48	0.14	0.248232
				0.49	0.14	0.265435
				0.31	0.15	-0.308852
				0.32	0.15	-0.241969
				0.33	0.15	-0.184047
				0.34	0.15	-0.133081
				0.35	0.15	-0.087655
				0.36	0.15	-0.0467403
				0.37	0.15	-0.00957235
				0.38	0.15	0.024432
				0.39	0.15	0.0557276
				0.4	0.15	0.0846756
				0.41	0.15	0.111568
				0.42	0.15	0.136644
				0.43	0.15	0.160103
				0.44	0.15	0.182113
				0.45	0.15	0.202814
				0.46	0.15	0.22233
				0.47	0.15	0.240765
				0.48	0.15	0.258212
				0.3	0.16	-0.328493
				0.31	0.16	-0.259945
				0.32	0.16	-0.200475
				0.33	0.16	-0.148154
				0.34	0.16	-0.101562
				0.35	0.16	-0.0596486
				0.36	0.16	-0.0216213
				0.37	0.16	0.0131268
				0.38	0.16	0.0450705
				0.39	0.16	0.0745875
				0.4	0.16	0.101983
				0.41	0.16	0.127506
				0.42	0.16	0.151366
				0.43	0.16	0.173735
				0.44	0.16	0.194762
				0.45	0.16	0.214574
				0.46	0.16	0.23328
				0.47	0.16	0.250975
				0.29	0.17	-0.34717
				0.3	0.17	-0.277453
				0.31	0.17	-0.216697
				0.32	0.17	-0.163155
				0.33	0.17	-0.115467
				0.34	0.17	-0.0725882
				0.35	0.17	-0.033717
				0.36	0.17	0.00176945
				0.37	0.17	0.0343613
				0.38	0.17	0.0644499
				0.39	0.17	0.0923521
				0.4	0.17	0.118328
				0.41	0.17	0.142592
				0.42	0.17	0.165327
				0.43	0.17	0.186685
				0.44	0.17	0.206797
				0.45	0.17	0.225777
				0.46	0.17	0.243723
				0.28	0.18	-0.364535
				0.29	0.18	-0.294242
				0.3	0.18	-0.232542
				0.31	0.18	-0.177972
				0.32	0.18	-0.129293
				0.33	0.18	-0.0855078
				0.34	0.18	-0.0458241
				0.35	0.18	-0.00961528
				0.36	0.18	0.0236175
				0.37	0.18	0.0542758
				0.38	0.18	0.0826857
				0.39	0.18	0.109116
				0.4	0.18	0.133789
				0.41	0.18	0.156892
				0.42	0.18	0.178584
				0.43	0.18	0.199
				0.44	0.18	0.218258
				0.45	0.18	0.236458
				0.27	0.19	-0.380301
				0.28	0.19	-0.31006
				0.29	0.19	-0.247823
				0.3	0.19	-0.192473
				0.31	0.19	-0.142952
				0.32	0.19	-0.0983459
				0.33	0.19	-0.0578994
				0.34	0.19	-0.0209968
				0.35	0.19	0.0128613
				0.36	0.19	0.0440811
				0.37	0.19	0.0729954
				0.38	0.19	0.0998791
				0.39	0.19	0.124961
				0.4	0.19	0.148435
				0.41	0.19	0.170463
				0.42	0.19	0.191187
				0.43	0.19	0.210725
				0.44	0.19	0.229182
				0.26	0.2	-0.394263
				0.27	0.2	-0.324683
				0.28	0.2	-0.262354
				0.29	0.2	-0.206518
				0.3	0.2	-0.156341
				0.31	0.2	-0.11103
				0.32	0.2	-0.0698916
				0.33	0.2	-0.0323381
				0.34	0.2	0.00211943
				0.35	0.2	0.0338857
				0.36	0.2	0.0632958
				0.37	0.2	0.090629
				0.38	0.2	0.116119
				0.39	0.2	0.139963
				0.4	0.2	0.162329
				0.41	0.2	0.18336
				0.42	0.2	0.203181
				0.43	0.2	0.221898
				0.25	0.21	-0.406315
				0.26	0.21	-0.337932
				0.27	0.21	-0.275957
				0.28	0.21	-0.219962
				0.29	0.21	-0.169349
				0.3	0.21	-0.123478
				0.31	0.21	-0.0817409
				0.32	0.21	-0.0435957
				0.33	0.21	-0.00857616
				0.34	0.21	0.0237131
				0.35	0.21	0.0536047
				0.36	0.21	0.0813788
				0.37	0.21	0.107272
				0.38	0.21	0.131484
				0.39	0.21	0.154187
				0.4	0.21	0.175526
				0.41	0.21	0.19563
				0.42	0.21	0.214608
				0.24	0.22	-0.416435
				0.25	0.22	-0.349687
				0.26	0.22	-0.288482
				0.27	0.22	-0.232662
				0.28	0.22	-0.181861
				0.29	0.22	-0.135601
				0.3	0.22	-0.09338
				0.31	0.22	-0.0547196
				0.32	0.22	-0.0191881
				0.33	0.22	0.0135913
				0.34	0.22	0.0439432
				0.35	0.22	0.0721445
				0.36	0.22	0.0984318
				0.37	0.22	0.123007
				0.38	0.22	0.146043
				0.39	0.22	0.16769
				0.4	0.22	0.188077
				0.41	0.22	0.207316
				0.23	0.23	-0.413173
				0.24	0.23	-0.359886
				0.25	0.23	-0.299812
				0.26	0.23	-0.244493
				0.27	0.23	-0.193762
				0.28	0.23	-0.147304
				0.29	0.23	-0.104736
				0.3	0.23	-0.0656534
				0.31	0.23	-0.0296739
				0.32	0.23	0.0035527
				0.33	0.23	0.0343358
				0.34	0.23	0.062945
				0.35	0.23	0.0896138
				0.36	0.23	0.114544
				0.37	0.23	0.137909
				0.38	0.23	0.159859
				0.39	0.23	0.180527
				0.4	0.23	0.200026
				0.22	0.24	-0.397555
				0.23	0.24	-0.368522
				0.24	0.24	-0.30987
				0.25	0.24	-0.255349
				0.26	0.24	-0.204946
				0.27	0.24	-0.158495
				0.28	0.24	-0.11573
				0.29	0.24	-0.076336
				0.3	0.24	-0.0399858
				0.31	0.24	-0.0063661
				0.32	0.24	0.0248108
				0.33	0.24	0.0538021
				0.34	0.24	0.0808346
				0.35	0.24	0.106107
				0.36	0.24	0.129792
				0.37	0.24	0.152042
				0.38	0.24	0.172987
				0.39	0.24	0.192744
				0.21	0.25	-0.382944
				0.22	0.25	-0.375627
				0.23	0.25	-0.318621
				0.24	0.25	-0.265151
				0.25	0.25	-0.215319
				0.26	0.25	-0.169082
				0.27	0.25	-0.126285
				0.28	0.25	-0.0867026
				0.29	0.25	-0.0500721
				0.3	0.25	-0.0161242
				0.31	0.25	0.0154002
				0.32	0.25	0.0447407
				0.33	0.25	0.072114
				0.34	0.25	0.0977126
				0.35	0.25	0.121707
				0.36	0.25	0.144247
				0.37	0.25	0.165464
				0.38	0.25	0.185476
				0.2	0.26	-0.369302
				0.21	0.26	-0.381267
				0.22	0.26	-0.326063
				0.23	0.26	-0.27385
				0.24	0.26	-0.224807
				0.25	0.26	-0.178984
				0.26	0.26	-0.136324
				0.27	0.26	-0.0966867
				0.28	0.26	-0.0598776
				0.29	0.26	-0.0256773
				0.3	0.26	0.00613931
				0.31	0.26	0.0357891
				0.32	0.26	0.063474
				0.33	0.26	0.089378
				0.34	0.26	0.113666
				0.35	0.26	0.136486
				0.36	0.26	0.157968
				0.37	0.26	0.178229
				0.19	0.27	-0.356571
				0.2	0.27	-0.369968
				0.21	0.27	-0.332221
				0.22	0.27	-0.281424
				0.23	0.27	-0.233354
				0.24	0.27	-0.188131
				0.25	0.27	-0.145775
				0.26	0.27	-0.106223
				0.27	0.27	-0.0693457
				0.28	0.27	-0.034978
				0.29	0.27	-0.00293328
				0.3	0.27	0.026978
				0.31	0.27	0.0549395
				0.32	0.27	0.0811231
				0.33	0.27	0.105687
				0.34	0.27	0.128772
				0.35	0.27	0.150509
				0.36	0.27	0.171011
				0.18	0.28	-0.344683
				0.19	0.28	-0.357553
				0.2	0.28	-0.337143
				0.21	0.28	-0.287874
				0.22	0.28	-0.240929
				0.23	0.28	-0.19647
				0.24	0.28	-0.154576
				0.25	0.28	-0.115248
				0.26	0.28	-0.0784197
				0.27	0.28	-0.0439774
				0.28	0.28	-0.0117766
				0.29	0.28	0.0183412
				0.3	0.28	0.0465379
				0.31	0.28	0.0729701
				0.32	0.28	0.0977854
				0.33	0.28	0.12112
				0.34	0.28	0.143099
				0.35	0.28	0.163833
				0.17	0.29	-0.333572
				0.18	0.29	-0.345892
				0.19	0.29	-0.340889
				0.2	0.29	-0.293221
				0.21	0.29	-0.247517
				0.22	0.29	-0.203962
				0.23	0.29	-0.162675
				0.24	0.29	-0.123706
				0.25	0.29	-0.0870447
				0.26	0.29	-0.0526261
				0.27	0.29	-0.0203482
				0.28	0.29	0.00991454
				0.29	0.29	0.0382987
				0.3	0.29	0.0649431
				0.31	0.29	0.0899829
				0.32	0.29	0.113546
				0.33	0.29	0.13575
				0.34	0.29	0.156705
				0.16	0.3	-0.323171
				0.17	0.3	-0.334938
				0.18	0.3	-0.343528
				0.19	0.3	-0.297503
				0.2	0.3	-0.253123
				0.21	0.3	-0.210585
				0.22	0.3	-0.17003
				0.23	0.3	-0.131548
				0.24	0.3	-0.09517
				0.25	0.3	-0.060876
				0.26	0.3	-0.0286047
				0.27	0.3	0.00173532
				0.28	0.3	0.0302536
				0.29	0.3	0.0570687
				0.3	0.3	0.0823007
				0.31	0.3	0.106067
				0.32	0.3	0.128478
				0.33	0.3	0.149639
				0.15	0.31	-0.313418
				0.16	0.31	-0.324643
				0.17	0.31	-0.336084
				0.18	0.31	-0.300766
				0.19	0.31	-0.257766
				0.2	0.31	-0.21633
				0.21	0.31	-0.176616
				0.22	0.31	-0.138734
				0.23	0.31	-0.10275
				0.24	0.31	-0.0686814
				0.25	0.31	-0.0365034
				0.26	0.31	-0.00615832
				0.27	0.31	0.0224357
				0.28	0.31	0.0493748
				0.29	0.31	0.0747623
				0.3	0.31	0.0987029
				0.31	0.31	0.121299
				0.32	0.31	0.142648
				0.14	0.32	-0.304258
				0.15	0.32	-0.314956
				0.16	0.32	-0.32592
				0.17	0.32	-0.303063
				0.18	0.32	-0.261474
				0.19	0.32	-0.221205
				0.2	0.32	-0.182417
				0.21	0.32	-0.145235
				0.22	0.32	-0.109747
				0.23	0.32	-0.0760009
				0.24	0.32	-0.0440036
				0.25	0.32	-0.0137284
				0.26	0.32	0.0148786
				0.27	0.32	0.0418907
				0.28	0.32	0.0673928
				0.29	0.32	0.0914755
				0.3	0.32	0.114231
				0.31	0.32	0.135748
				0.13	0.33	-0.295638
				0.14	0.33	-0.305832
				0.15	0.33	-0.316324
				0.16	0.33	-0.304451
				0.17	0.33	-0.264285
				0.18	0.33	-0.225225
				0.19	0.33	-0.18743
				0.2	0.33	-0.151031
				0.21	0.33	-0.116131
				0.22	0.33	-0.0827982
				0.23	0.33	-0.0510671
				0.24	0.33	-0.0209382
				0.25	0.33	0.00761632
				0.26	0.33	0.0346466
				0.27	0.33	0.0602184
				0.28	0.33	0.0844068
				0.29	0.33	0.107292
				0.3	0.33	0.128955
				0.12	0.34	-0.287511
				0.13	0.34	-0.297226
				0.14	0.34	-0.307258
				0.15	0.34	-0.304987
				0.16	0.34	-0.266242
				0.17	0.34	-0.228415
				0.18	0.34	-0.191662
				0.19	0.34	-0.156113
				0.2	0.34	-0.121879
				0.21	0.34	-0.0890435
				0.22	0.34	-0.0576602
				0.23	0.34	-0.0277531
				0.24	0.34	0.000681966
				0.25	0.34	0.027673
				0.26	0.34	0.0532662
				0.27	0.34	0.0775206
				0.28	0.34	0.100503
				0.29	0.34	0.122285
				0.11	0.35	-0.279836
				0.12	0.35	-0.289098
				0.13	0.35	-0.298686
				0.14	0.35	-0.30473
				0.15	0.35	-0.267391
				0.16	0.35	-0.230807
				0.17	0.35	-0.195127
				0.18	0.35	-0.16048
				0.19	0.35	-0.126979
				0.2	0.35	-0.0947138
				0.21	0.35	-0.063754
				0.22	0.35	-0.0341416
				0.23	0.35	-0.00589289
				0.24	0.35	0.0209997
				0.25	0.35	0.0465635
				0.26	0.35	0.0708412
				0.27	0.35	0.093886
				0.28	0.35	0.115758
				0.1	0.36	-0.272575
				0.11	0.36	-0.281408
				0.12	0.36	-0.290572
				0.13	0.36	-0.300019
				0.14	0.36	-0.267778
				0.15	0.36	-0.232435
				0.16	0.36	-0.197848
				0.17	0.36	-0.164141
				0.18	0.36	-0.131424
				0.19	0.36	-0.0997929
				0.2	0.36	-0.069325
				0.21	0.36	-0.040076
				0.22	0.36	-0.0120791
				0.23	0.36	0.0146555
				0.24	0.36	0.0401375
				0.25	0.36	0.0643933
				0.26	0.36	0.0874621
				0.27	0.36	0.109392
				0.09	0.37	-0.265693
				0.1	0.37	-0.274124
				0.11	0.37	-0.282883
				0.12	0.37	-0.291935
				0.13	0.37	-0.267452
				0.14	0.37	-0.233338
				0.15	0.37	-0.19985
				0.16	0.37	-0.167107
				0.17	0.37	-0.135216
				0.18	0.37	-0.104272
				0.19	0.37	-0.0743558
				0.2	0.37	-0.0455334
				0.21	0.37	-0.0178504
				0.22	0.37	0.00866756
				0.23	0.37	0.0340145
				0.24	0.37	0.0582015
				0.25	0.37	0.0812541
				0.26	0.37	0.103208
				0.08	0.38	-0.259162
				0.09	0.38	-0.267214
				0.1	0.38	-0.275589
				0.11	0.38	-0.284261
				0.12	0.38	-0.266458
				0.13	0.38	-0.233554
				0.14	0.38	-0.201164
				0.15	0.38	-0.1694
				0.16	0.38	-0.138364
				0.17	0.38	-0.108148
				0.18	0.38	-0.0788349
				0.19	0.38	-0.0504954
				0.2	0.38	-0.0231845
				0.21	0.38	0.0030603
				0.22	0.38	0.0282194
				0.23	0.38	0.0522901
				0.24	0.38	0.0752844
				0.25	0.38	0.0972263
				0.07	0.39	-0.252952
				0.08	0.39	-0.260649
				0.09	0.39	-0.26866
				0.1	0.39	-0.276968
				0.11	0.39	-0.264842
				0.12	0.39	-0.233124
				0.13	0.39	-0.201822
				0.14	0.39	-0.171042
				0.15	0.39	-0.14088
				0.16	0.39	-0.111424
				0.17	0.39	-0.0827563
				0.18	0.39	-0.0549491
				0.19	0.39	-0.0280631
				0.2	0.39	-0.0021447
				0.21	0.39	0.0227753
				0.22	0.39	0.046682
				0.23	0.39	0.0695752
				0.24	0.39	0.0914672
				0.06	0.4	-0.247041
				0.07	0.4	-0.254403
				0.08	0.4	-0.262071
				0.09	0.4	-0.270032
				0.1	0.4	-0.262646
				0.11	0.4	-0.232086
				0.12	0.4	-0.201856
				0.13	0.4	-0.172058
				0.14	0.4	-0.142781
				0.15	0.4	-0.114109
				0.16	0.4	-0.0861197
				0.17	0.4	-0.0588864
				0.18	0.4	-0.0324721
				0.19	0.4	-0.00692928
				0.2	0.4	0.0177027
				0.21	0.4	0.0413988
				0.22	0.4	0.0641477
				0.23	0.4	0.0859511
				0.05	0.41	-0.241405
				0.06	0.41	-0.248453
				0.07	0.41	-0.255797
				0.08	0.41	-0.263428
				0.09	0.41	-0.259913
				0.1	0.41	-0.23048
				0.11	0.41	-0.201302
				0.12	0.41	-0.172477
				0.13	0.41	-0.144088
				0.14	0.41	-0.116214
				0.15	0.41	-0.0889293
				0.16	0.41	-0.0623038
				0.17	0.41	-0.0364018
				0.18	0.41	-0.011279
				0.19	0.41	0.0130193
				0.2	0.41	0.0364598
				0.21	0.41	0.059022
				0.22	0.41	0.0806978
				0.04	0.42	-0.236026
				0.05	0.42	-0.242779
				0.06	0.42	-0.249816
				0.07	0.42	-0.257133
				0.08	0.42	-0.256681
				0.09	0.42	-0.228342
				0.1	0.42	-0.200193
				0.11	0.42	-0.172327
				0.12	0.42	-0.144824
				0.13	0.42	-0.117756
				0.14	0.42	-0.0911933
				0.15	0.42	-0.0652027
				0.16	0.42	-0.039847
				0.17	0.42	-0.0151832
				0.18	0.42	0.00873965
				0.19	0.42	0.0318823
				0.2	0.42	0.0542165
				0.21	0.42	0.0757258
				0.03	0.43	-0.230884
				0.04	0.43	-0.237359
				0.05	0.43	-0.244108
				0.06	0.43	-0.251128
				0.07	0.43	-0.252988
				0.08	0.43	-0.225708
				0.09	0.43	-0.198561
				0.1	0.43	-0.171638
				0.11	0.43	-0.145012
				0.12	0.43	-0.118753
				0.13	0.43	-0.0929236
				0.14	0.43	-0.0675881
				0.15	0.43	-0.0428063
				0.16	0.43	-0.018635
				0.17	0.43	0.00487506
				0.18	0.43	0.0276806
				0.19	0.43	0.0497477
				0.2	0.43	0.0710525
				0.02	0.44	-0.225964
				0.03	0.44	-0.232178
				0.04	0.44	-0.238655
				0.05	0.44	-0.245393
				0.06	0.44	-0.248869
				0.07	0.44	-0.222612
				0.08	0.44	-0.196441
				0.09	0.44	-0.170439
				0.1	0.44	-0.14468
				0.11	0.44	-0.119225
				0.12	0.44	-0.0941349
				0.13	0.44	-0.0694683
				0.14	0.44	-0.0452822
				0.15	0.44	-0.0216312
				0.16	0.44	0.00143341
				0.17	0.44	0.0238663
				0.18	0.44	0.0456296
				0.19	0.44	0.0666937
				0.01	0.45	-0.22125
				0.02	0.45	-0.227219
				0.03	0.45	-0.233438
				0.04	0.45	-0.23991
				0.05	0.45	-0.244355
				0.06	0.45	-0.219087
				0.07	0.45	-0.193861
				0.08	0.45	-0.16876
				0.09	0.45	-0.143851
				0.1	0.45	-0.119194
				0.11	0.45	-0.0948439
				0.12	0.45	-0.0708549
				0.13	0.45	-0.0472802
				0.14	0.45	-0.0241722
				0.15	0.45	-0.00158068
				0.16	0.45	0.0204482
				0.17	0.45	0.0418739
				0.18	0.45	0.062663
				2.77556e-17	0.46	-0.21673
				0.01	0.46	-0.222466
				0.02	0.46	-0.228444
				0.03	0.46	-0.234663
				0.04	0.46	-0.23948
				0.05	0.46	-0.215164
				0.06	0.46	-0.190854
				0.07	0.46	-0.166629
				0.08	0.46	-0.142554
				0.09	0.46	-0.118683
				0.1	0.46	-0.0950691
				0.11	0.46	-0.0717613
				0.12	0.46	-0.0488091
				0.13	0.46	-0.0262613
				0.14	0.46	-0.00416579
				0.15	0.46	0.0174318
				0.16	0.46	0.0384898
				0.17	0.46	0.0589721
				1.9082e-17	0.47	-0.217908
				0.01	0.47	-0.223656
				0.02	0.47	-0.229637
				0.03	0.47	-0.23427
				0.04	0.47	-0.210872
				0.05	0.47	-0.187448
				0.06	0.47	-0.164074
				0.07	0.47	-0.140812
				0.08	0.47	-0.117715
				0.09	0.47	-0.0948301
				0.1	0.47	-0.0722032
				0.11	0.47	-0.0498796
				0.12	0.47	-0.0279046
				0.13	0.47	-0.00632341
				0.14	0.47	0.0148199
				0.15	0.47	0.0354836
				0.16	0.47	0.0556303
				1.04083e-17	0.48	-0.219064
				0.01	0.48	-0.224819
				0.02	0.48	-0.228754
				0.03	0.48	-0.206238
				0.04	0.48	-0.183669
				0.05	0.48	-0.161121
				0.06	0.48	-0.138652
				0.07	0.48	-0.116313
				0.08	0.48	-0.0941474
				0.09	0.48	-0.0721975
				0.1	0.48	-0.0505047
				0.11	0.48	-0.0291107
				0.12	0.48	-0.00805769
				0.13	0.48	0.0126125
				0.14	0.48	0.0328592
				0.15	0.48	0.0526446
				0	0.49	-0.220194
				0.01	0.49	-0.222958
				0.02	0.49	-0.20129
				0.03	0.49	-0.179545
				0.04	0.49	-0.157796
				0.05	0.49	-0.136099
				0.06	0.49	-0.1145
				0.07	0.49	-0.0930417
				0.08	0.49	-0.0717619
				0.09	0.49	-0.0506987
				0.1	0.49	-0.0298902
				0.11	0.49	-0.0093751
				0.12	0.49	0.0108072
				0.13	0.49	0.0306178
				0.14	0.49	0.0500195
				0.01	0.5	-0.196051
				0.02	0.5	-0.175101
				0.03	0.5	-0.154125
				0.04	0.5	-0.133176
				0.05	0.5	-0.112299
				0.06	0.5	-0.091534
				0.07	0.5	-0.0709151
				0.08	0.5	-0.0504773
				0.09	0.5	-0.0302551
				0.1	0.5	-0.0102842
				0.11	0.5	0.00939922
				0.12	0.5	0.0287584
				0.13	0.5	0.0477572
				0.01	0.51	-0.17036
				0.02	0.51	-0.15013
				0.03	0.51	-0.129907
				0.04	0.51	-0.109733
				0.05	0.51	-0.0896452
				0.06	0.51	-0.069676
				0.07	0.51	-0.0498568
				0.08	0.51	-0.0302191
				0.09	0.51	-0.0107951
				0.1	0.51	0.00838186
				0.11	0.51	0.0272776
				0.12	0.51	0.0458579
				0.01	0.52	-0.145834
				0.02	0.52	-0.126313
				0.03	0.52	-0.106823
				0.04	0.52	-0.0873958
				0.05	0.52	-0.0680635
				0.06	0.52	-0.0488542
				0.07	0.52	-0.0297965
				0.08	0.52	-0.0109194
				0.09	0.52	0.00774666
				0.1	0.52	0.0261704
				0.11	0.52	0.0443196
				0.01	0.53	-0.122417
				0.02	0.53	-0.103589
				0.03	0.53	-0.0848062
				0.04	0.53	-0.0660967
				0.05	0.53	-0.047487
				0.06	0.53	-0.0290026
				0.07	0.53	-0.0106699
				0.08	0.53	0.00748373
				0.09	0.53	0.0254297
				0.1	0.53	0.0431384
				0.01	0.54	-0.100053
				0.02	0.54	-0.081896
				0.03	0.54	-0.0637944
				0.04	0.54	-0.0457724
				0.05	0.54	-0.0278531
				0.06	0.54	-0.0100601
				0.07	0.54	0.00758201
				0.08	0.54	0.0250473
				0.09	0.54	0.0423087
				0.01	0.55	-0.0786846
				0.02	0.55	-0.0611751
				0.03	0.55	-0.0437279
				0.04	0.55	-0.0263638
				0.05	0.55	-0.00910405
				0.06	0.55	0.0080295
				0.07	0.55	0.0250136
				0.08	0.55	0.0418235
				5.55112e-17	0.56	-0.0751903
				0.01	0.56	-0.0582569
				0.02	0.56	-0.0413707
				0.03	0.56	-0.0245509
				0.04	0.56	-0.00781636
				0.05	0.56	0.00881349
				0.06	0.56	0.0253179
				0.07	0.56	0.0416746
				4.16334e-17	0.57	-0.0550573
				0.01	0.57	-0.0387179
				0.02	0.57	-0.0224305
				0.03	0.57	-0.00621181
				0.04	0.57	0.00992077
				0.05	0.57	0.0259489
				0.06	0.57	0.0418528
				2.77556e-17	0.58	-0.035786
				0.01	0.58	-0.0200183
				0.02	0.58	-0.00430529
				0.03	0.58	0.0113377
				0.04	0.58	0.0268946
				0.05	0.58	0.0423477
				2.77556e-17	0.59	-0.0173302
				0.01	0.59	-0.00211167
				0.02	0.59	0.0130506
				0.03	0.59	0.0281425
				0.04	0.59	0.0431486
				2.77556e-17	0.6	0.000354334
				0.01	0.6	0.0150456
				0.02	0.6	0.02968
				0.03	0.6	0.0442442
				0	0.61	0.0173088
				0.01	0.61	0.0314942
				0.02	0.61	0.0456227

## Sheet: S3C_Table
					Without pre-warping
		Switching frequencies estimation			Switching delays estimation			Switching frequencies estimation
τ2		ω			τ1	τ2		ω
0.152961		-4.34801696610924e-06 + 3.83293197200174i			6.24918e-05	0.153158		-4.48893961139562e-06 + 3.82794033142878i
0.5998		9.45474163147353e-09 + 1.62879421422834i			-1.34981e-05	0.600589		2.67772763968861e-08 + 1.62668358703166i
0.141626		-2.86991042626703e-06 + 3.83650720931555i			0.0100434	0.141822		-3.12340684730248e-06 + 3.83150667002652i
0.591231		6.69974423650932e-08 + 1.61629288593220i			0.00996085	0.592024		9.95833999641562e-08 + 1.61421997660805i
0.130347		-7.15271869407490e-07 + 3.83980677257466i			0.020015	0.130541		-1.08417631234712e-06 + 3.83479831075604i
0.582481		1.44294038858748e-07 + 1.60402273344866i			0.0199468	0.583271		1.70131741317632e-07 + 1.60197513061468i
0.119066		-1.82443599563802e-06 + 3.84283841620054i			0.0300199	0.11927		-1.44538951792977e-06 + 3.83782145856531i
0.57354		2.18408056491261e-07 + 1.59197802260462i			0.029941	0.574327		2.33659642117277e-07 + 1.58995600418804i
0.107821		-3.71386617210593e-06 + 3.84559488696997i			0.0400469	0.108024		-3.43343900463042e-06 + 3.84057231153524i
0.564407		2.87082552840552e-07 + 1.58016484195857i			0.0399402	0.565192		2.89840426659450e-07 + 1.57816858221143i
0.0966366		-4.92171911288555e-06 + 3.84807432198933i			0.0500643	0.0968377		-4.74375803402826e-06 + 3.84304711563715i
0.555081		3.50075520579836e-07 + 1.56858836002124i			0.0499422	0.555865		3.38327707857915e-07 + 1.56661794178111i
0.0855114		-5.51784030342368e-06 + 3.85027854230558i			0.0600732	0.0857107		-5.42966525792958e-06 + 3.84524768088739i
0.545561		4.12357738431352e-07 + 1.55725289278612i			0.059945	0.546345		3.86002595821864e-07 + 1.55530831345651i
0.0744455		-5.56022183220849e-06 + 3.85220962024156i			0.0700747	0.074643		-5.57079979351888e-06 + 3.84717608598002i
0.535846		4.79827797524078e-07 + 1.54616196834042i			0.0699472	0.53663		4.40219631773557e-07 + 1.54424314640121i
0.0634384		-5.12580693849327e-06 + 3.85386988756476i			0.0800698	0.0636342		-5.22718161487982e-06 + 3.84883463486907i
0.525933		5.59710386060764e-07 + 1.53531838609665i			0.0799482	0.526719		5.10128827277968e-07 + 1.53342516797763i
0.0524897		-4.28454024080395e-06 + 3.85526186576011i			0.0900595	0.0526837		-4.47378702516175e-06 + 3.85022587825579i
0.515822		6.58650778839123e-07 + 1.52472428288083i			0.0899476	0.51661		6.04988323028336e-07 + 1.52285644872250i
0.0415988		-3.10072270743284e-06 + 3.85638834081429i			0.100045	0.041791		0.00000000000000 + 0.00000000000000i
0.50551		7.76706759679121e-07 + 1.51438119705803i			0.100045	0.041791		-3.37398396632038e-06 + 3.85135255626723i
0.0307651		-1.64013164227156e-06 + 3.85725228301552i			0.0999458	0.506301		7.29461524954208e-07 + 1.51253846562321i
0.494994		9.05774009105209e-07 + 1.50429013435019i			0.110026	0.0309555		-1.99806030514316e-06 + 3.85221764255251i
0.0199872		-3.19009719244526e-08 + 3.85785679619924i			0.109944	0.49579		8.79726634540340e-07 + 1.50247216425041i
0.484271		1.01545806938353e-06 + 1.49445163238463i			0.120005	0.0201767		-4.04270628409888e-07 + 3.85282429855411i
0.00921901		-1.69734591259804e-06 + 3.85819943923233i			0.119943	0.485074		1.03372916451282e-06 + 1.49265802673085i
0		9.30591489802509e-05 + 3.85847917516449i			0.130017	0.00941827		-1.28327240221259e-06 + 3.85317141520241i
0.462194		9.23688060228049e-07 + 1.47553255886823i			0.138781	0		8.21428984520789e-05 + 3.85343258375318i
0.450831		4.65648758628281e-07 + 1.46645139700491i			0.139952	0.463012		1.12985389554065e-06 + 1.47378627141735i
0.439286		4.80448516290622e-07 + 1.45765006095297i			0.149969	0.451659		8.41012485425120e-07 + 1.46472794509343i
0.42757		1.48587443464252e-06 + 1.44913560093415i			0.159998	0.440085		5.79551170197534e-08 + 1.45592054390367i
0.415634		2.20738736857773e-06 + 1.44087415251655i			0.169968	0.428376		1.09574583343433e-06 + 1.44742511908685i
0.403474		2.25166692953696e-06 + 1.43286436475094i			0.179947	0.416454		2.04772754113873e-06 + 1.43918517072199i
0.391081		1.05574028702716e-06 + 1.42510513655933i			0.189944	0.404309		2.42714451461568e-06 + 1.43119607394224i
0.378536		1.59054973394504e-06 + 1.41764370977879i			0.199965	0.391932		1.70090095204613e-06 + 1.42345664320199i
0.365822		3.36159580455825e-06 + 1.41046584947813i			0.209986	0.379357		7.64243466128416e-07 + 1.41598714710010i
0.352868		3.05789230995087e-06 + 1.40353570042757i			0.219949	0.366662		3.06735743037445e-06 + 1.40882786897961i
0.339685		5.26522153011140e-07 + 1.39686232037779i			0.229947	0.353728		3.48460297209515e-06 + 1.40191520090679i
0.326432		4.19773850086263e-06 + 1.39051564582642i			0.239989	0.340547		8.31644198311123e-07 + 1.39524899618650i
0.312927		4.01467066899490e-06 + 1.38441387679867i			0.249954	0.327284		3.61329895251737e-06 + 1.38890339655506i
0.299214		1.59159259157375e-06 + 1.37857783927351i			0.259947	0.313805		4.55976795103701e-06 + 1.38281615931769i
0.285429		5.67738981188770e-06 + 1.37305607400948i			0.269999	0.300067		1.34204337817420e-07 + 1.37697389169347i
0.271379		2.83030069294634e-06 + 1.36777894018704i			0.279946	0.286305		5.32506275726250e-06 + 1.37146313350972i
0.257242		5.26776942192819e-06 + 1.36280555674668i			0.289961	0.272284		4.18646236040943e-06 + 1.36619688636695i
0.242925		5.58211434633261e-06 + 1.35810405701377i			0.299965	0.258119		4.02952465472382e-06 + 1.36121513485559i
0.228438		3.90284383239689e-06 + 1.35367846505016i			0.309947	0.243833		6.36823308851536e-06 + 1.35652211246603i
0.213869		7.06176165102187e-06 + 1.34954925842710i			0.319985	0.229318		1.88347956433076e-06 + 1.35208781523444i
0.199083		2.68863734101554e-06 + 1.34568403582297i			0.329945	0.214783		7.42574245370685e-06 + 1.34796441025198i
0.184278		7.82984249537570e-06 + 1.34212405626256i			0.339999	0.19997		9.47563693401263e-08 + 1.34408993633475i
0.169243		2.39130188762284e-06 + 1.33882707877622i			0.349945	0.185201		7.98557133790080e-06 + 1.34053283690349i
0.154217		8.16659284839584e-06 + 1.33583436356218i			0.359997	0.17015		4.69434520504781e-07 + 1.33722752959939i
0.138981		3.22583423889220e-06 + 1.33311011198714i			0.369946	0.15515		8.36196951640642e-06 + 1.33423287269556i
0.123749		7.98137574757786e-06 + 1.33068425755063i			0.379998	0.139889		3.87510418666230e-07 + 1.33149767026461i
0.108356		4.85438215060988e-06 + 1.32853501129992i			0.389948	0.124695		8.49990469485925e-06 + 1.32906824278522i
0.0929391		7.05029510198242e-06 + 1.32667738880650i			0.399991	0.109558		1.49122254829268e-06 + 1.32640831588332i
0.0774292		6.60473118002054e-06 + 1.32510419122538i			0.409952	0.0938977		8.07526834414961e-06 + 1.32504227557816i
0.0618492		4.98654919659011e-06 + 1.32381787771214i			0.419972	0.0783632		4.73919101579956e-06 + 1.32345568219827i
0.0462612		7.75244412383434e-06 + 1.32282130301516i			0.42996	0.0628207		6.69197262972496e-06 + 1.32215883107218i
0.0305447		1.62134912252812e-06 + 1.32211088759586i			0.43996	0.0472083		6.66663298796439e-06 + 1.32114741835822i
0.0149147		0.000350419529956593 + 1.32173502065258i			0.449976	0.0315285		4.08442711820147e-06 + 1.32042287151817i
0.00975007		0.000346708872531784 + 1.32156272333706i			0.457441	0.0199484		0.000309791798053337 + 1.32002030288365i
0		-0.00338181525656979 + 1.32203831410274i			0.464408	0.00978719		0.000383323111224332 + 1.31849725409622i
